# Supplementary material for: Importance of OsRac1 in Signalling of Pigm-1 Mediated Resistance to Rice Blast Disease
Source: Plants (Basel). 2025 Jan 14;14(2):217. doi: 10.3390/plants14020217 (PMC11769553; doi:10.3390/plants14020217)
Supplement: Supplementary file 1 [file plants-14-00217-s001.zip]

Archive with 1 entries (1 files):
- plants-3274473-supplementary.pdf
